# Supplementary material for: Cuprotosis Programmed-Cell-Death-Related lncRNA Signature Predicts Prognosis and Immune Landscape in PAAD Patients
Source: Cells. 2022 Oct 31;11(21):3436. doi: 10.3390/cells11213436 (PMC9658590; doi:10.3390/cells11213436)
Supplement: Supplementary file 1 [file cells-11-03436-s001.zip]

Archive with 1 entries (1 files):
- cells-1925672-supplementary.pdf
